# Supplementary material for: A Novel DLG1 Variant in a Family with Brugada Syndrome: Clinical Characteristics and In Silico Analysis
Source: Genes (Basel). 2023 Feb 8;14(2):427. doi: 10.3390/genes14020427 (PMC9957379; doi:10.3390/genes14020427)
Supplement: Supplementary file 1 [file genes-14-00427-s001.zip]

Archive with 1 entries (1 files):
- genes-2191873-supplementary.pdf
